# Supplementary material for: Integrative Analysis of TP53INP2 in Head and Neck Squamous Cell Carcinoma
Source: Front Genet. 2021 Apr 9;12:630794. doi: 10.3389/fgene.2021.630794 (PMC8062980; doi:10.3389/fgene.2021.630794)
Supplement: Supplementary Table 1 — The coefficients of correlation of Figure 3. [file Table_1.XLSX]

## Sheet: Sheet1
gene	mRNAs	cor	p.value	fdr
TP53INP2	DBI	0.162001	0.000522329	0.00137974
TP53INP2	CDKN1A	0.145216	0.00189945	0.00466533
TP53INP2	SERPINE1	-0.191058	4.09518e-05	0.000127406
TP53INP2	CAV1	-0.22265	1.61414e-06	6.10754e-06
TP53INP2	DDIT4	-0.220447	2.0555e-06	7.57289e-06
TP53INP2	BHLHE40	0.241851	1.7662e-07	7.72714e-07
TP53INP2	TXNIP	0.150051	0.00132694	0.00337767
TP53INP2	ATP1B1	0.243036	1.53113e-07	6.9148e-07
TP53INP2	ATP2A2	0.394646	2.0828e-18	9.71974e-17
TP53INP2	CDH1	0.420774	5.98754e-21	4.19128e-19
TP53INP2	CCND1	-0.106781	0.0227282	0.0429994
TP53INP2	TNFRSF21	0.170152	0.000266255	0.000716839
TP53INP2	PHB	-0.330121	4.97762e-13	4.64578e-12
TP53INP2	BAX	-0.289762	2.98646e-10	2.3228e-09
TP53INP2	S100P	0.233942	4.49703e-07	1.85172e-06
TP53INP2	CD14	-0.133844	0.00423626	0.00956576
TP53INP2	BAD	-0.252205	4.94415e-08	2.56363e-07
TP53INP2	HMOX1	0.250683	5.98311e-08	2.99155e-07
TP53INP2	ANGPTL4	-0.216374	3.1926e-06	1.14606e-05
TP53INP2	CCND3	-0.195752	2.61313e-05	8.71042e-05
TP53INP2	NFKB1	0.248436	7.9108e-08	3.81901e-07
TP53INP2	SRF	0.263207	1.19972e-08	6.99834e-08
TP53INP2	CDKN1B	0.207031	8.49515e-06	2.9733e-05
TP53INP2	ELK1	0.152194	0.00112803	0.00292452
TP53INP2	MAOA	0.282376	8.68148e-10	5.57436e-09
TP53INP2	ACAT1	-0.119097	0.0110062	0.0226597
TP53INP2	CSF1	-0.104932	0.0252012	0.0464232
TP53INP2	PPIG	0.188785	5.07077e-05	0.000154328
TP53INP2	GDF15	0.116877	0.0126037	0.0252075
TP53INP2	NCOR1	0.330346	4.79015e-13	4.64578e-12
TP53INP2	CEBPA	0.353693	7.45219e-15	1.30413e-13
TP53INP2	PODXL	0.182841	8.76283e-05	0.00026102
TP53INP2	ATF2	0.133886	0.004224	0.00956576
TP53INP2	RPS6KA3	0.337817	1.31293e-13	1.53175e-12
TP53INP2	CFLAR	0.284849	6.09429e-10	4.49053e-09
TP53INP2	CALB1	0.138866	0.00299393	0.00722674
TP53INP2	ASAP2	0.257603	2.48821e-08	1.3934e-07
TP53INP2	CD36	0.227717	9.1713e-07	3.56661e-06
TP53INP2	VLDLR	0.180253	0.000110608	0.000322607
TP53INP2	SOCS7	0.3572	3.86764e-15	9.0245e-14
TP53INP2	RARB	0.192546	3.55589e-05	0.000113142
TP53INP2	NOTCH4	0.198878	1.92595e-05	6.57641e-05
TP53INP2	POU2F1	0.284281	6.61233e-10	4.62863e-09
TP53INP2	LIPE	0.291877	2.18763e-10	1.91418e-09
TP53INP2	GK	0.352803	8.79143e-15	1.36756e-13
TP53INP2	BCL2	0.23974	2.27379e-07	9.64637e-07
TP53INP2	CYP3A5	0.282313	8.7597e-10	5.57436e-09
TP53INP2	SLC2A4	0.231733	5.80383e-07	2.32153e-06
TP53INP2	TNFRSF11B	0.245222	1.17419e-07	5.47955e-07
TP53INP2	CYP1A1	0.130324	0.00536687	0.0118718
TP53INP2	DKK4	0.335945	1.82172e-13	1.96185e-12
TP53INP2	BGLAP	-0.192818	3.4646e-05	0.000112801
TP53INP2	ADIPOQ	0.127758	0.00635538	0.0135303
TP53INP2	TRPV6	0.117486	0.0121468	0.0246456
TP53INP2	CYP19A1	0.130156	0.00542713	0.0118718
TP53INP2	REN	0.256274	2.95064e-08	1.58881e-07
TP53INP2	CLDN2	0.172057	0.000226437	0.000634024
TP53INP2	UGT1A1	0.127702	0.00637855	0.0135303
TP53INP2	UGT1A9	0.135837	0.00369616	0.00862438
NR3C1	ATP1B1	0.239943	2.41955e-07	6.3409e-07
NR3C1	CCND1	0.236857	3.47069e-07	8.89121e-07
NR3C1	BAX	-0.164633	0.000428681	0.00075184
NR3C1	S100P	-0.22628	1.15285e-06	2.7098e-06
NR3C1	BAD	-0.137398	0.00334102	0.00521749
NR3C1	CCND3	0.201029	1.62082e-05	3.35952e-05
NR3C1	NFKB1	0.52166	0	0
NR3C1	SRF	0.197628	2.26004e-05	4.52008e-05
NR3C1	ELK1	0.440111	0	0
NR3C1	MAOA	0.207236	8.70989e-06	1.85594e-05
NR3C1	PPIG	0.379729	4.99012e-19	4.21388e-18
NR3C1	ATF2	0.584066	0	0
NR3C1	RPS6KA3	0.564789	0	0
NR3C1	BGLAP	-0.327345	1.06939e-12	5.5414e-12
NR3C1	CYP19A1	0.217725	2.92304e-06	6.53385e-06
NR3C1	UGT1A1	0.150237	0.00130852	0.00214635
PPARG	DBI	0.291301	2.89296e-10	1.01476e-09
PPARG	CDKN1A	-0.255826	3.49904e-08	1.03608e-07
PPARG	SERPINE1	-0.0992727	0.0342986	0.0465481
PPARG	CAV1	-0.314357	8.82179e-12	3.94386e-11
PPARG	TXNIP	0.177127	0.000149319	0.000279056
PPARG	ATP2A2	0.198038	2.17206e-05	4.38256e-05
PPARG	HMOX1	0.31819	4.78815e-12	2.27437e-11
PPARG	ANGPTL4	-0.199029	1.97216e-05	4.01475e-05
PPARG	ACAT1	0.234606	4.50176e-07	1.14045e-06
PPARG	CSF1	0.229422	8.11734e-07	2.01169e-06
PPARG	GDF15	0.315536	7.31697e-12	3.33654e-11
PPARG	CEBPA	0.224225	1.44636e-06	3.365e-06
PPARG	CFLAR	0.16622	0.000376424	0.000670505
PPARG	CD36	0.176997	0.000151027	0.000279953
PPARG	VLDLR	0.208231	7.87149e-06	1.69311e-05
PPARG	SOCS7	0.304696	3.95519e-11	1.50297e-10
PPARG	RARB	0.491122	0	0
PPARG	NOTCH4	0.325176	1.53331e-12	7.5999e-12
PPARG	POU2F1	0.356831	5.18163e-15	3.811e-14
PPARG	LIPE	0.354108	8.88403e-15	6.13806e-14
PPARG	GK	0.354341	8.48925e-15	6.04859e-14
PPARG	BCL2	0.494507	0	0
PPARG	SLC2A4	0.401234	0	0
PPARG	TNFRSF11B	0.247166	9.25307e-08	2.57281e-07
PPARG	ADIPOQ	0.181278	0.000100903	0.000190131
PPARG	REN	0.208579	7.24588e-06	1.57339e-05
PPARG	CLDN2	0.260792	1.64634e-08	5.00488e-08
PPARG	UGT1A9	0.304455	3.25536e-11	1.258e-10
VDR	CDKN1A	0.304272	4.21881e-11	1.54533e-10
VDR	DDIT4	0.104204	0.0262758	0.0367538
VDR	BHLHE40	0.205364	1.05248e-05	2.20178e-05
VDR	CDH1	0.0994726	0.0339368	0.0463329
VDR	TNFRSF21	0.468639	0	0
VDR	PHB	-0.151429	0.00120927	0.00199793
VDR	CD14	0.252674	5.18879e-08	1.47881e-07
VDR	CDKN1B	-0.140562	0.00267716	0.00423883
VDR	NCOR1	0.244147	1.46851e-07	3.89326e-07
VDR	PODXL	0.22911	8.40727e-07	2.03921e-06
VDR	CALB1	-0.263254	1.19229e-08	3.67624e-08
VDR	ASAP2	0.382923	0	0
VDR	CYP3A5	-0.133451	0.00437743	0.00669835
VDR	CYP1A1	-0.112655	0.0162143	0.0236978
VDR	DKK4	-0.19656	2.41603e-05	4.74874e-05
VDR	BGLAP	-0.245513	1.24626e-07	3.3429e-07
VDR	TRPV6	-0.246871	9.59475e-08	2.60429e-07
