# Supplementary material for: Integrative Analysis of TP53INP2 in Head and Neck Squamous Cell Carcinoma
Source: Front Genet. 2021 Apr 9;12:630794. doi: 10.3389/fgene.2021.630794 (PMC8062980; doi:10.3389/fgene.2021.630794)
Supplement: Supplementary Table 2 — The coefficients of correlation of Figure 4. [file Table_2.XLSX]

## Sheet: Sheet1
mRNA	lncRNA	cor	pvalue
RORA	AC016717.2	0.188959	5.49128e-05
RORA	RBPMS-AS1	0.0768737	0.103395
RORA	SNHG19	-0.158191	0.000758159
SLC26A9	AL356488.2	-0.022035	0.64108
SLC26A9	AC097478.1	-0.126743	0.00710209
SLC26A9	AC055822.1	-0.221344	2.12357e-06
SLC26A9	SNHG7	-0.180502	0.000118092
SLC26A9	AL355075.4	-0.0479873	0.309763
SLC26A9	AC016027.2	-0.072859	0.122752
BEND4	AC079915.1	0.201232	1.7005e-05
CCND1	LINC00460	0.368091	6.92694e-16
CCND1	EML2-AS1	0.0528251	0.263459
GREM2	LINC00460	-0.123685	0.00862571
GREM2	EML2-AS1	-0.114015	0.0155291
FSD2	AC016717.2	0.154889	0.000979095
FSD2	LINC02015	-0.0199994	0.672213
FSD2	AL596244.1	0.140566	0.00280428
FSD2	H19	0.325151	1.53419e-12
FSD2	COL4A2_AS2	0.0188545	0.689977
MDGA2	AL161636.1	-0.0593452	0.208932
MDGA2	AL049543.1	0.269414	6.36213e-09
MDGA2	AC003092.1	0.280094	1.47913e-09
MDGA2	FER1L6-AS2	0.0643885	0.172724
MDGA2	SOX21-AS1	-0.117865	0.0123471
MXD1	AL161636.1	0.418219	1.76557e-20
MXD1	AL049543.1	-0.154062	0.00104302
MXD1	AC003092.1	-0.116575	0.0133422
MXD1	FER1L6-AS2	0.0132311	0.779551
MXD1	H19	0.0160239	0.734614
MXD1	SOX21-AS1	0.00902181	0.848641
RASGRP1	AL161636.1	0.276905	2.30191e-09
RASGRP1	AL049543.1	-0.0755856	0.109323
RASGRP1	AC003092.1	-0.271759	4.64298e-09
RASGRP1	FER1L6_AS2	-0.0154438	0.743878
RASGRP1	H19	-0.206216	1.0346e-05
RASGRP1	SOX21-AS1	0.25616	3.56651e-08
ITGBL1	AC005082.1	0.14069	0.00278004
ITGBL1	LINC01606	0.142137	0.00250977
ITGBL1	SNHG6	-0.236684	3.79002e-07
ITGBL1	AP002358.1	0.0503403	0.286611
ITGBL1	AC010531.4	-0.0266044	0.573507
ITGBL1	AL121578.3	0.183288	9.21124e-05
ITGBL1	MIR503HG	-0.220569	2.30948e-06
MDGA2	AC005082.1	-0.0272381	0.564407
MDGA2	LINC01606	0.288282	4.62995e-10
MDGA2	SNHG6	0.157333	0.00081066
MDGA2	AP002358.1	-0.0130544	0.782419
MDGA2	AC010531.4	0.12381	0.00855794
MDGA2	AL121578.3	0.0111824	0.812997
MDGA2	MIR503HG	0.0905226	0.0550002
KLF4	MIR137HG	-0.0700453	0.137922
KLF4	LINC02069	-0.0106359	0.821979
KLF4	AC105046.1	0.222063	1.96404e-06
KLF4	RBPMS-AS1	0.0981327	0.037439
KLF4	LINC01395	0.242987	1.80278e-07
KLF4	SOX21-AS1	0.264724	1.18371e-08
KLF4	AC012146.1	-0.25644	3.44209e-08
KLF4	AL121578.3	0.14955	0.00146506
LYPD3	MIR137HG	-0.0457998	0.332362
LYPD3	LINC02069	-0.0244658	0.604715
LYPD3	AC105046.1	0.221357	2.12066e-06
LYPD3	RBPMS-AS1	-0.0345974	0.464107
LYPD3	LINC01395	0.378077	9.70802e-17
LYPD3	SOX21_AS1	0.0964242	0.0409
LYPD3	AC012146.1	-0.277982	1.98364e-09
LYPD3	AL121578.3	-0.012171	0.796811
SPTSSB	MIR137HG	-0.172486	0.000236554
SPTSSB	LINC02069	0.103832	0.0276347
SPTSSB	AC105046.1	0.266844	8.95376e-09
SPTSSB	RBPMS-AS1	0.283014	9.81734e-10
SPTSSB	LINC01395	0.360513	2.94198e-15
SPTSSB	SOX21-AS1	0.451113	6.07191e-24
SPTSSB	AC012146.1	-0.0918869	0.051425
SPTSSB	AL121578.3	0.346731	3.70527e-14
